# Supplementary material for: First insight into microbiome profile of fungivorous thrips Hoplothrips carpathicus (Insecta: Thysanoptera) at different developmental stages: molecular evidence of Wolbachia endosymbiosis
Source: Sci Rep. 2018 Sep 26;8:14376. doi: 10.1038/s41598-018-32747-x (PMC6158184; doi:10.1038/s41598-018-32747-x)
Supplement: Supplementary file 4 — Supplementary Table S2 [file 41598_2018_32747_MOESM4_ESM.xlsx]

## Sheet: Phylum
First insight into microbiome profile of fungivorous thrips Hoplothrips carpathicus (Insecta: Thysanoptera) at different developmental stages: molecular evidence of Wolbachia endosymbiosis Agnieszka Kaczmarczyk, Halina Kucharczyk, Marek Kucharczyk, Przemysław Kapusta, Jerzy Sell, Sylwia Zielińska
Kingdom	Phylum	L1	L2	P	Im
Unassigned	Other	0.00202292	0.00197385	1.81663e-05	0.000828551
Archaea	Euryarchaeota	0	0.000212126	0	0.000405821
Bacteria	Acidobacteria	0.0245316	0.00188038	0.00742093	0.00176194
Bacteria	Actinobacteria	0.343367	0.569398	0.0776564	0.172318
Bacteria	Armatimonadetes	0	0	0	3.72002e-05
Bacteria	Bacteroidetes	0.00197763	0.0144857	0.0458381	0.031911
Bacteria	Chlamydiae	0	0	4.54157e-06	0.000263784
Bacteria	Chlorobi	0	0.000755026	0.00155776	0
Bacteria	Chloroflexi	0.0996966	0.00464161	0.00453249	0.00103484
Bacteria	Cyanobacteria	0.0033665	0.0176029	0.000676694	0.00101793
Bacteria	Firmicutes	0.151341	0.0131518	0.0331353	0.00628008
Bacteria	Fusobacteria	0	7.19073e-06	0.00107635	0
Bacteria	Gemmatimonadetes	0.0126961	6.11212e-05	0.00017258	0
Bacteria	Nitrospirae	0	0.000586044	0.000445074	0
Bacteria	OC31	0	0	0	0.000480221
Bacteria	OD1	0	0.000575258	0	0.000226583
Bacteria	OP9	0	0.00105344	0	0.000706805
Bacteria	Planctomycetes	0.0153228	0.000481779	0.00187113	0.00217114
Bacteria	Proteobacteria	0.327109	0.370502	0.822029	0.779852
Bacteria	TM7	0	0.000179768	0.00155776	0.000368621
Bacteria	Verrucomicrobia	0.0185686	0.000902436	0.000454157	0.000334802
Bacteria	[Thermi]	0	0.0015496	0.00155322	0

## Sheet: Class
First insight into microbiome profile of fungivorous thrips Hoplothrips carpathicus (Insecta: Thysanoptera) at different developmental stages: molecular evidence of Wolbachia endosymbiosis Agnieszka Kaczmarczyk, Halina Kucharczyk, Marek Kucharczyk, Przemysław Kapusta, Jerzy Sell, Sylwia Zielińska
Kingdom	Phylum	Class	L1	L2	P	Im
Unassigned	Other	Other	0.00202292	0.00197385	1.81663e-05	0.000828551
Archaea	Euryarchaeota	Methanomicrobia	0	0.000212126	0	0.000405821
Bacteria	Acidobacteria	Acidobacteria-5	0	7.19073e-06	0	0
Bacteria	Acidobacteria	Acidobacteria-6	0.00285322	0.000413467	0.000758443	0.00077106
Bacteria	Acidobacteria	Acidobacteriia	0	0	0.00655349	0.000378766
Bacteria	Acidobacteria	RB25	0	4.67397e-05	0	0
Bacteria	Acidobacteria	Solibacteres	0	0.000262462	0	0.000591822
Bacteria	Acidobacteria	Sva0725	0.00312495	3.59536e-06	0	2.0291e-05
Bacteria	Acidobacteria	[Chloracidobacteria]	0.0185535	0.00114692	0	0
Bacteria	Acidobacteria	iii1-8	0	0	0.000108998	0
Bacteria	Actinobacteria	Acidimicrobiia	0.00176628	0.00198105	0.00628554	0.000994261
Bacteria	Actinobacteria	Actinobacteria	0.286499	0.565281	0.0679465	0.168477
Bacteria	Actinobacteria	Coriobacteriia	0	0.000140219	0.00105819	0
Bacteria	Actinobacteria	Rubrobacteria	0.0432663	0.00058964	0.00118081	0.000923242
Bacteria	Actinobacteria	Thermoleophilia	0.0118356	0.00140579	0.00118535	0.00192427
Bacteria	Armatimonadetes	[Fimbriimonadia]	0	0	0	3.72002e-05
Bacteria	Bacteroidetes	Bacteroidia	1.50964e-05	0.00118287	0.000326993	0.000273929
Bacteria	Bacteroidetes	Cytophagia	0	0.00207452	0.000726652	0.000578295
Bacteria	Bacteroidetes	Flavobacteriia	0.000618952	0.00399804	0.00227987	0.00782558
Bacteria	Bacteroidetes	Sphingobacteriia	0.00134358	0.00623796	0.0384081	0.0198886
Bacteria	Bacteroidetes	[Saprospirae]	0	0.00099232	0.0040965	0.00334464
Bacteria	Chlamydiae	Chlamydiia	0	0	4.54157e-06	0.000263784
Bacteria	Chlorobi	SJA-28	0	0.000755026	0.00155776	0
Bacteria	Chloroflexi	Anaerolineae	0.0312797	0.00251675	0.00405108	0.0010247
Bacteria	Chloroflexi	C0119	0	0.000639975	0	0
Bacteria	Chloroflexi	Chloroflexi	0.0183723	0	0.000299744	0
Bacteria	Chloroflexi	Ellin6529	0.00321553	0	0	0
Bacteria	Chloroflexi	S085	0.0223729	0	0	0
Bacteria	Chloroflexi	TK17	0.00398545	0	0	0
Bacteria	Chloroflexi	Thermomicrobia	0.0204707	0.00148489	0.000181663	1.01455e-05
Bacteria	Cyanobacteria	Nostocophycideae	0	1.43815e-05	0	0
Bacteria	Cyanobacteria	Oscillatoriophycideae	0.0033665	0.0175885	0.000676694	0.00101793
Bacteria	Firmicutes	Bacilli	0.118824	0.0131518	0.0233528	0.00474472
Bacteria	Firmicutes	Clostridia	0.0325176	0	0.00978255	0.00153536
Bacteria	Fusobacteria	Fusobacteriia	0	7.19073e-06	0.00107635	0
Bacteria	Gemmatimonadetes	Gemm-1	0	3.23583e-05	0	0
Bacteria	Gemmatimonadetes	Gemmatimonadetes	0.0126961	2.87629e-05	0.00017258	0
Bacteria	Nitrospirae	Nitrospira	0	0.000586044	0.000445074	0
Bacteria	OC31		0	0	0	0.000480221
Bacteria	OD1	ABY1	0	0.000575258	0	0
Bacteria	OD1	ZB2	0	0	0	0.000226583
Bacteria	OP9	JS1	0	0.00105344	0	0.000706805
Bacteria	Planctomycetes	Phycisphaerae	0	0.000107861	0	0
Bacteria	Planctomycetes	Planctomycetia	0.0153228	0.000262462	0.00141697	0.00215423
Bacteria	Planctomycetes	[Brocadiae]	0	0.000111456	0.000454157	1.69092e-05
Bacteria	Proteobacteria	Alphaproteobacteria	0.146148	0.177269	0.731552	0.594277
Bacteria	Proteobacteria	Betaproteobacteria	0.0768859	0.0536141	0.0214816	0.0382317
Bacteria	Proteobacteria	Deltaproteobacteria	0.005012	0.000974343	0.00143968	0.000953679
Bacteria	Proteobacteria	Epsilonproteobacteria	0	7.55026e-05	0	0
Bacteria	Proteobacteria	Gammaproteobacteria	0.0990625	0.138569	0.0675559	0.14639
Bacteria	TM7	TM7-1	0	4.67397e-05	0.00120806	5.74913e-05
Bacteria	TM7	TM7-3	0	0.000133028	0.000349701	0.000311129
Bacteria	Verrucomicrobia	Verrucomicrobiae	0	9.34794e-05	0	0.000334802
Bacteria	Verrucomicrobia	[Pedosphaerae]	0.0185686	0.000506946	0	0
Bacteria	Verrucomicrobia	[Spartobacteria]	0	0.000302011	0.000454157	0
Bacteria	[Thermi]	Deinococci	0	0.0015496	0.00155322	0

## Sheet: Order
First insight into microbiome profile of fungivorous thrips Hoplothrips carpathicus (Insecta: Thysanoptera) at different developmental stages: molecular evidence of Wolbachia endosymbiosis Agnieszka Kaczmarczyk, Halina Kucharczyk, Marek Kucharczyk, Przemysław Kapusta, Jerzy Sell, Sylwia Zielińska
Kingdom	Phylum	Class	Order	L1	L2	P	Im
Unassigned	Other	Other	Other	0.00202292	0.00197385	1.81663e-05	0.000828551
Archaea	Euryarchaeota	Methanomicrobia	Methanosarcinales	0	0.000212126	0	0.000405821
Bacteria	Acidobacteria	Acidobacteria-5		0	7.19073e-06	0	0
Bacteria	Acidobacteria	Acidobacteria-6	iii1-15	0.00285322	0.000413467	0.000758443	0.00077106
Bacteria	Acidobacteria	Acidobacteriia	Acidobacteriales	0	0	0.00655349	0.000378766
Bacteria	Acidobacteria	RB25		0	4.67397e-05	0	0
Bacteria	Acidobacteria	Solibacteres	Solibacterales	0	0.000262462	0	0.000591822
Bacteria	Acidobacteria	Sva0725	Sva0725	0.00312495	3.59536e-06	0	2.0291e-05
Bacteria	Acidobacteria	[Chloracidobacteria]	43428	0.00558566	0	0	0
Bacteria	Acidobacteria	[Chloracidobacteria]	PK29	0.0129678	0	0	0
Bacteria	Acidobacteria	[Chloracidobacteria]	RB41	0	0.00114692	0	0
Bacteria	Acidobacteria	iii1-8	DS-18	0	0	0.000108998	0
Bacteria	Actinobacteria	Acidimicrobiia	Acidimicrobiales	0.00176628	0.00198105	0.00628554	0.000994261
Bacteria	Actinobacteria	Actinobacteria	Actinomycetales	0.285639	0.564871	0.0679465	0.168477
Bacteria	Actinobacteria	Actinobacteria	Bifidobacteriales	0.000860494	0.000409871	0	0
Bacteria	Actinobacteria	Coriobacteriia	Coriobacteriales	0	0.000140219	0.00105819	0
Bacteria	Actinobacteria	Rubrobacteria	Rubrobacterales	0.0432663	0.00058964	0.00118081	0.000923242
Bacteria	Actinobacteria	Thermoleophilia	Gaiellales	0.0110657	2.87629e-05	0	0.000517422
Bacteria	Actinobacteria	Thermoleophilia	Solirubrobacterales	0.000769916	0.00137702	0.00118535	0.00140685
Bacteria	Armatimonadetes	[Fimbriimonadia]	[Fimbriimonadales]	0	0	0	3.72002e-05
Bacteria	Bacteroidetes	Bacteroidia	Bacteroidales	1.50964e-05	0.00118287	0.000326993	0.000273929
Bacteria	Bacteroidetes	Cytophagia	Cytophagales	0	0.00207452	0.000726652	0.000578295
Bacteria	Bacteroidetes	Flavobacteriia	Flavobacteriales	0.000618952	0.00399804	0.00227987	0.00782558
Bacteria	Bacteroidetes	Sphingobacteriia	Sphingobacteriales	0.00134358	0.00623796	0.0384081	0.0198886
Bacteria	Bacteroidetes	[Saprospirae]	[Saprospirales]	0	0.00099232	0.0040965	0.00334464
Bacteria	Chlamydiae	Chlamydiia	Chlamydiales	0	0	4.54157e-06	0.000263784
Bacteria	Chlorobi	SJA-28		0	0.000755026	0.00155776	0
Bacteria	Chloroflexi	Anaerolineae		0.0110053	0.000208531	0.000458699	0.00034833
Bacteria	Chloroflexi	Anaerolineae	A31	0.0079558	0.00107501	0.00017258	0
Bacteria	Chloroflexi	Anaerolineae	Anaerolineales	0.00187195	0.000212126	0.0034198	0.000662841
Bacteria	Chloroflexi	Anaerolineae	CFB-26	0	0.000212126	0	0
Bacteria	Chloroflexi	Anaerolineae	H39	0.0104467	0	0	0
Bacteria	Chloroflexi	Anaerolineae	SBR1031	0	0.000808957	0	1.35274e-05
Bacteria	Chloroflexi	C0119		0	0.000639975	0	0
Bacteria	Chloroflexi	Chloroflexi	[Roseiflexales]	0.0183723	0	0.000299744	0
Bacteria	Chloroflexi	Ellin6529		0.00321553	0	0	0
Bacteria	Chloroflexi	S085		0.0223729	0	0	0
Bacteria	Chloroflexi	TK17	mle1-48	0.00398545	0	0	0
Bacteria	Chloroflexi	Thermomicrobia	JG30-KF-CM45	0.0204707	0.00148489	0.000181663	1.01455e-05
Bacteria	Cyanobacteria	Nostocophycideae	Nostocales	0	1.43815e-05	0	0
Bacteria	Cyanobacteria	Oscillatoriophycideae	Chroococcales	0.0033665	0.0175885	0.000435991	0.000886042
Bacteria	Cyanobacteria	Oscillatoriophycideae	Oscillatoriales	0	0	0.000240703	0.000131892
Bacteria	Firmicutes	Bacilli	Bacillales	0.0479008	0.00520249	0.0115538	0.00130201
Bacteria	Firmicutes	Bacilli	Gemellales	0	0	0.00161226	0
Bacteria	Firmicutes	Bacilli	Lactobacillales	0.0709228	0.00794935	0.0101867	0.00344271
Bacteria	Firmicutes	Clostridia	Clostridiales	0.0325176	0	0.00978255	0.00153536
Bacteria	Fusobacteria	Fusobacteriia	Fusobacteriales	0	7.19073e-06	0.00107635	0
Bacteria	Gemmatimonadetes	Gemm-1		0	3.23583e-05	0	0
Bacteria	Gemmatimonadetes	Gemmatimonadetes		0	2.15722e-05	0	0
Bacteria	Gemmatimonadetes	Gemmatimonadetes	Gemmatimonadales	0	0	0.00017258	0
Bacteria	Gemmatimonadetes	Gemmatimonadetes	KD8-87	0.0126961	0	0	0
Bacteria	Gemmatimonadetes	Gemmatimonadetes	N1423WL	0	7.19073e-06	0	0
Bacteria	Nitrospirae	Nitrospira	Nitrospirales	0	0.000586044	0.000445074	0
Bacteria	OC31			0	0	0	0.000480221
Bacteria	OD1	ABY1		0	0.000575258	0	0
Bacteria	OD1	ZB2		0	0	0	0.000226583
Bacteria	OP9	JS1	SB-45	0	0.00105344	0	0.000706805
Bacteria	Planctomycetes	Phycisphaerae	Phycisphaerales	0	0.000107861	0	0
Bacteria	Planctomycetes	Planctomycetia	Gemmatales	0.00264187	0.000190554	0.000476865	0.00211027
Bacteria	Planctomycetes	Planctomycetia	Pirellulales	0.012681	7.19073e-05	0.000585863	4.39639e-05
Bacteria	Planctomycetes	Planctomycetia	Planctomycetales	0	0	0.000354243	0
Bacteria	Planctomycetes	[Brocadiae]	Brocadiales	0	0.000111456	0.000454157	1.69092e-05
Bacteria	Proteobacteria	Alphaproteobacteria		0	0	0	3.38184e-05
Bacteria	Proteobacteria	Alphaproteobacteria	Caulobacterales	0.000966169	0.00345514	0.00031791	0.00634433
Bacteria	Proteobacteria	Alphaproteobacteria	Ellin329	0	0	0.000585863	0
Bacteria	Proteobacteria	Alphaproteobacteria	Rhizobiales	0.0956205	0.016927	0.00956455	0.0194321
Bacteria	Proteobacteria	Alphaproteobacteria	Rhodobacterales	0.013783	0.0366152	0.00313369	0.00102808
Bacteria	Proteobacteria	Alphaproteobacteria	Rhodospirillales	0.0221615	0.00748195	0.0140289	0.00153874
Bacteria	Proteobacteria	Alphaproteobacteria	Rickettsiales	0.01253	0.10675	0.699457	0.561139
Bacteria	Proteobacteria	Alphaproteobacteria	Sphingomonadales	0.00108694	0.00604021	0.00446437	0.00476163
Bacteria	Proteobacteria	Betaproteobacteria	Other	0	0	0	6.76368e-06
Bacteria	Proteobacteria	Betaproteobacteria	Burkholderiales	0.0677073	0.0529166	0.0200647	0.0381133
Bacteria	Proteobacteria	Betaproteobacteria	Hydrogenophilales	0	0.000251675	0	0
Bacteria	Proteobacteria	Betaproteobacteria	MND1	0	0.000287629	0	0
Bacteria	Proteobacteria	Betaproteobacteria	MOB121	0	0	0.000422366	9.13097e-05
Bacteria	Proteobacteria	Betaproteobacteria	Methylophilales	0	0	0.00034516	0
Bacteria	Proteobacteria	Betaproteobacteria	Rhodocyclales	0	8.26934e-05	0.000649445	0
Bacteria	Proteobacteria	Betaproteobacteria	SC-I-84	0.00917861	7.55026e-05	0	2.0291e-05
Bacteria	Proteobacteria	Deltaproteobacteria	Bdellovibrionales	0	0.000179768	0	3.38184e-05
Bacteria	Proteobacteria	Deltaproteobacteria	Desulfobacterales	0	0	0.000567697	9.80734e-05
Bacteria	Proteobacteria	Deltaproteobacteria	MIZ46	0	3.59536e-05	0	0
Bacteria	Proteobacteria	Deltaproteobacteria	Myxococcales	0.005012	0.000377513	0	0.000453167
Bacteria	Proteobacteria	Deltaproteobacteria	Syntrophobacterales	0	0.000381109	0.000871982	0.000368621
Bacteria	Proteobacteria	Epsilonproteobacteria	Campylobacterales	0	7.55026e-05	0	0
Bacteria	Proteobacteria	Gammaproteobacteria	Aeromonadales	0.00575172	1.79768e-05	4.54157e-06	0
Bacteria	Proteobacteria	Gammaproteobacteria	Alteromonadales	0.00357784	0.000427848	0.000199829	0.000297602
Bacteria	Proteobacteria	Gammaproteobacteria	Enterobacteriales	0.0270376	0.0833225	0.032495	0.00431523
Bacteria	Proteobacteria	Gammaproteobacteria	Legionellales	0	6.11212e-05	4.54157e-06	3.72002e-05
Bacteria	Proteobacteria	Gammaproteobacteria	Oceanospirillales	0.00640087	0.00220755	0.00182117	0.000784587
Bacteria	Proteobacteria	Gammaproteobacteria	PYR10d3	0	0.000151005	0.000199829	0
Bacteria	Proteobacteria	Gammaproteobacteria	Pasteurellales	0	0	0.000304285	0
Bacteria	Proteobacteria	Gammaproteobacteria	Pseudomonadales	0.0444891	0.0309705	0.0273039	0.136281
Bacteria	Proteobacteria	Gammaproteobacteria	Thiotrichales	0.000800109	0	0.000413283	0
Bacteria	Proteobacteria	Gammaproteobacteria	Xanthomonadales	0.0110053	0.0214104	0.00480953	0.0046737
Bacteria	TM7	TM7-1		0	4.67397e-05	0.00120806	5.74913e-05
Bacteria	TM7	TM7-3		0	0.000133028	0	5.74913e-05
Bacteria	TM7	TM7-3	EW055	0	0	0.000349701	0.000253638
Bacteria	Verrucomicrobia	Verrucomicrobiae	Verrucomicrobiales	0	9.34794e-05	0	0.000334802
Bacteria	Verrucomicrobia	[Pedosphaerae]	[Pedosphaerales]	0.0185686	0.000506946	0	0
Bacteria	Verrucomicrobia	[Spartobacteria]	[Chthoniobacterales]	0	0.000302011	0.000454157	0
Bacteria	[Thermi]	Deinococci	Deinococcales	0	0.0015496	0.00155322	0

## Sheet: Family
First insight into microbiome profile of fungivorous thrips Hoplothrips carpathicus (Insecta: Thysanoptera) at different developmental stages: molecular evidence of Wolbachia endosymbiosis Agnieszka Kaczmarczyk, Halina Kucharczyk, Marek Kucharczyk, Przemysław Kapusta, Jerzy Sell, Sylwia Zielińska
Kingdom	Phylum	Class	Order	Family	L1	L2	P	Im
Unassigned	Other	Other	Other	Other	0.00202292	0.00197385	1.81663e-05	0.000828551
Archaea	Euryarchaeota	Methanomicrobia	Methanosarcinales	Methanosaetaceae	0	0.000212126	0	0.000405821
Bacteria	Acidobacteria	Acidobacteria-5			0	7.19073e-06	0	0
Bacteria	Acidobacteria	Acidobacteria-6	iii1-15		0.00285322	0	0.000299744	0.00077106
Bacteria	Acidobacteria	Acidobacteria-6	iii1-15	RB40	0	0	0.000458699	0
Bacteria	Acidobacteria	Acidobacteria-6	iii1-15	mb2424	0	0.000413467	0	0
Bacteria	Acidobacteria	Acidobacteriia	Acidobacteriales	Acidobacteriaceae	0	0	0.00655349	0.000304366
Bacteria	Acidobacteria	Acidobacteriia	Acidobacteriales	Koribacteraceae	0	0	0	7.44005e-05
Bacteria	Acidobacteria	RB25			0	4.67397e-05	0	0
Bacteria	Acidobacteria	Solibacteres	Solibacterales		0	0.000262462	0	0.000476839
Bacteria	Acidobacteria	Solibacteres	Solibacterales	AKIW659	0	0	0	0.000114983
Bacteria	Acidobacteria	Sva0725	Sva0725		0.00312495	3.59536e-06	0	2.0291e-05
Bacteria	Acidobacteria	[Chloracidobacteria]	43428		0.00558566	0	0	0
Bacteria	Acidobacteria	[Chloracidobacteria]	PK29		0.0129678	0	0	0
Bacteria	Acidobacteria	[Chloracidobacteria]	RB41	Ellin6075	0	0.00114692	0	0
Bacteria	Acidobacteria	iii1-8	DS-18		0	0	0.000108998	0
Bacteria	Actinobacteria	Acidimicrobiia	Acidimicrobiales		0.00176628	0.00193431	0.00544535	0.000855606
Bacteria	Actinobacteria	Acidimicrobiia	Acidimicrobiales	C111	0	0	0.000840191	2.70547e-05
Bacteria	Actinobacteria	Acidimicrobiia	Acidimicrobiales	EB1017	0	0	0	0.000111601
Bacteria	Actinobacteria	Acidimicrobiia	Acidimicrobiales	Iamiaceae	0	4.67397e-05	0	0
Bacteria	Actinobacteria	Actinobacteria	Actinomycetales	Other	0.000256639	0.000675928	0.000440533	0.000443021
Bacteria	Actinobacteria	Actinobacteria	Actinomycetales		0.0050271	0.00656154	0.00112177	0.000517422
Bacteria	Actinobacteria	Actinobacteria	Actinomycetales	Actinomycetaceae	0	0	0.00109452	0
Bacteria	Actinobacteria	Actinobacteria	Actinomycetales	Brevibacteriaceae	0	0.000877269	0.000376951	0.00274944
Bacteria	Actinobacteria	Actinobacteria	Actinomycetales	Cellulomonadaceae	0.0206217	0.000212126	0.000563155	0
Bacteria	Actinobacteria	Actinobacteria	Actinomycetales	Corynebacteriaceae	0.0365937	0.00527799	0.0100596	0.00397028
Bacteria	Actinobacteria	Actinobacteria	Actinomycetales	Dermabacteraceae	0	0.000115052	0	0
Bacteria	Actinobacteria	Actinobacteria	Actinomycetales	Dermacoccaceae	0	0.0016287	0	0.00252285
Bacteria	Actinobacteria	Actinobacteria	Actinomycetales	Dietziaceae	0.00300418	0	0	0
Bacteria	Actinobacteria	Actinobacteria	Actinomycetales	Frankiaceae	1.50964e-05	0.000575258	0	0.00045993
Bacteria	Actinobacteria	Actinobacteria	Actinomycetales	Geodermatophilaceae	0	0.000330773	0	6.08731e-05
Bacteria	Actinobacteria	Actinobacteria	Actinomycetales	Gordoniaceae	0	0	0.000794775	0.0030538
Bacteria	Actinobacteria	Actinobacteria	Actinomycetales	Intrasporangiaceae	0.0292719	0.00133748	0.00206187	0.00104161
Bacteria	Actinobacteria	Actinobacteria	Actinomycetales	Kineosporiaceae	0	1.43815e-05	0	0
Bacteria	Actinobacteria	Actinobacteria	Actinomycetales	Microbacteriaceae	0.000785012	0.0199579	0.00500936	0.0111499
Bacteria	Actinobacteria	Actinobacteria	Actinomycetales	Micrococcaceae	0.0187195	0.0446544	0.00706215	0.0137201
Bacteria	Actinobacteria	Actinobacteria	Actinomycetales	Mycobacteriaceae	0.00170589	0.00763655	0.0031791	0.00568149
Bacteria	Actinobacteria	Actinobacteria	Actinomycetales	Nakamurellaceae	0.000603856	0.000650761	0.00134431	0
Bacteria	Actinobacteria	Actinobacteria	Actinomycetales	Nocardiaceae	0.00280793	0.0052744	0.000849274	0.00211365
Bacteria	Actinobacteria	Actinobacteria	Actinomycetales	Nocardioidaceae	0.0020984	0.00270012	0.000921939	0.00189383
Bacteria	Actinobacteria	Actinobacteria	Actinomycetales	Promicromonosporaceae	0	0	2.27079e-05	0
Bacteria	Actinobacteria	Actinobacteria	Actinomycetales	Propionibacteriaceae	0.0729005	0.00602583	0.0213363	0.00350359
Bacteria	Actinobacteria	Actinobacteria	Actinomycetales	Pseudonocardiaceae	0	0.00207812	0.00689411	0.000767678
Bacteria	Actinobacteria	Actinobacteria	Actinomycetales	Sanguibacteraceae	0	0	0	6.76368e-06
Bacteria	Actinobacteria	Actinobacteria	Actinomycetales	Sporichthyaceae	0.0281699	0.00289067	0.000272494	0.000916479
Bacteria	Actinobacteria	Actinobacteria	Actinomycetales	Streptomycetaceae	0.0381184	0.00280079	0.000867441	0.00488676
Bacteria	Actinobacteria	Actinobacteria	Actinomycetales	Tsukamurellaceae	0.0249392	0.452595	0.00367413	0.108966
Bacteria	Actinobacteria	Actinobacteria	Actinomycetales	Williamsiaceae	0	0	0	5.07276e-05
Bacteria	Actinobacteria	Actinobacteria	Bifidobacteriales	Bifidobacteriaceae	0.000860494	0.000409871	0	0
Bacteria	Actinobacteria	Coriobacteriia	Coriobacteriales	Coriobacteriaceae	0	0.000140219	0.00105819	0
Bacteria	Actinobacteria	Rubrobacteria	Rubrobacterales	Rubrobacteraceae	0.0432663	0.00058964	0.00118081	0.000923242
Bacteria	Actinobacteria	Thermoleophilia	Gaiellales	Gaiellaceae	0.0110657	2.87629e-05	0	0.000517422
Bacteria	Actinobacteria	Thermoleophilia	Solirubrobacterales		0	0.000244485	0.000594946	0.000324657
Bacteria	Actinobacteria	Thermoleophilia	Solirubrobacterales	Patulibacteraceae	0.000769916	0.00107501	0.000590405	0.000923242
Bacteria	Actinobacteria	Thermoleophilia	Solirubrobacterales	Solirubrobacteraceae	0	5.75258e-05	0	0.000158946
Bacteria	Armatimonadetes	[Fimbriimonadia]	[Fimbriimonadales]	[Fimbriimonadaceae]	0	0	0	3.72002e-05
Bacteria	Bacteroidetes	Bacteroidia	Bacteroidales		0	0.000215722	0	0.000273929
Bacteria	Bacteroidetes	Bacteroidia	Bacteroidales	Bacteroidaceae	0	3.23583e-05	0	0
Bacteria	Bacteroidetes	Bacteroidia	Bacteroidales	Porphyromonadaceae	1.50964e-05	0.000934794	0.000326993	0
Bacteria	Bacteroidetes	Cytophagia	Cytophagales	Cytophagaceae	0	0.00207452	0.000726652	0.000578295
Bacteria	Bacteroidetes	Flavobacteriia	Flavobacteriales	Cryomorphaceae	0	7.19073e-05	0	0
Bacteria	Bacteroidetes	Flavobacteriia	Flavobacteriales	Flavobacteriaceae	0	0	0.000381492	0.000145419
Bacteria	Bacteroidetes	Flavobacteriia	Flavobacteriales	[Weeksellaceae]	0.000618952	0.00392614	0.00189838	0.00768016
Bacteria	Bacteroidetes	Sphingobacteriia	Sphingobacteriales		0.00131339	0.000417062	0	0
Bacteria	Bacteroidetes	Sphingobacteriia	Sphingobacteriales	Sphingobacteriaceae	3.01928e-05	0.00582089	0.0384081	0.0198886
Bacteria	Bacteroidetes	[Saprospirae]	[Saprospirales]	Chitinophagaceae	0	0.000370322	0.0040965	0.00334464
Bacteria	Bacteroidetes	[Saprospirae]	[Saprospirales]	Saprospiraceae	0	0.000621998	0	0
Bacteria	Chlamydiae	Chlamydiia	Chlamydiales	Parachlamydiaceae	0	0	4.54157e-06	0.000263784
Bacteria	Chlorobi	SJA-28			0	0.000755026	0.00155776	0
Bacteria	Chloroflexi	Anaerolineae			0.0110053	0.000208531	0.000458699	0.00034833
Bacteria	Chloroflexi	Anaerolineae	A31	S47	0.0079558	0.00107501	0.00017258	0
Bacteria	Chloroflexi	Anaerolineae	Anaerolineales	Anaerolinaceae	0.00187195	0.000212126	0.0034198	0.000662841
Bacteria	Chloroflexi	Anaerolineae	CFB-26		0	0.000212126	0	0
Bacteria	Chloroflexi	Anaerolineae	H39		0.0104467	0	0	0
Bacteria	Chloroflexi	Anaerolineae	SBR1031	A4b	0	5.39305e-05	0	0
Bacteria	Chloroflexi	Anaerolineae	SBR1031	SJA-101	0	0.000755026	0	1.35274e-05
Bacteria	Chloroflexi	C0119			0	0.000639975	0	0
Bacteria	Chloroflexi	Chloroflexi	[Roseiflexales]	[Kouleothrixaceae]	0.0183723	0	0.000299744	0
Bacteria	Chloroflexi	Ellin6529			0.00321553	0	0	0
Bacteria	Chloroflexi	S085			0.0223729	0	0	0
Bacteria	Chloroflexi	TK17	mle1-48		0.00398545	0	0	0
Bacteria	Chloroflexi	Thermomicrobia	JG30-KF-CM45		0.0204707	0.00148489	0.000181663	1.01455e-05
Bacteria	Cyanobacteria	Nostocophycideae	Nostocales	Nostocaceae	0	1.43815e-05	0	0
Bacteria	Cyanobacteria	Oscillatoriophycideae	Chroococcales	Xenococcaceae	0.0033665	0.0175885	0.000435991	0.000886042
Bacteria	Cyanobacteria	Oscillatoriophycideae	Oscillatoriales	Phormidiaceae	0	0	0.000240703	0.000131892
Bacteria	Firmicutes	Bacilli	Bacillales	Other	0.00185686	7.19073e-06	0.000217996	0
Bacteria	Firmicutes	Bacilli	Bacillales		0	1.07861e-05	0	0
Bacteria	Firmicutes	Bacilli	Bacillales	Bacillaceae	0	0.00153162	0.00377859	0.000530949
Bacteria	Firmicutes	Bacilli	Bacillales	Listeriaceae	0	0.000553686	0	1.01455e-05
Bacteria	Firmicutes	Bacilli	Bacillales	Paenibacillaceae	0	0.000532114	0.000208912	0
Bacteria	Firmicutes	Bacilli	Bacillales	Planococcaceae	6.03856e-05	0	0.000277036	0
Bacteria	Firmicutes	Bacilli	Bacillales	Staphylococcaceae	0.0459836	0.00256709	0.00707123	0.000760914
Bacteria	Firmicutes	Bacilli	Gemellales	Gemellaceae	0	0	0.00161226	0
Bacteria	Firmicutes	Bacilli	Lactobacillales		0	0	0	0.000869133
Bacteria	Firmicutes	Bacilli	Lactobacillales	Aerococcaceae	0	8.26934e-05	0	0
Bacteria	Firmicutes	Bacilli	Lactobacillales	Carnobacteriaceae	0	0	0.0010491	0.000101455
Bacteria	Firmicutes	Bacilli	Lactobacillales	Enterococcaceae	0	4.31444e-05	0	0
Bacteria	Firmicutes	Bacilli	Lactobacillales	Lactobacillaceae	0.0143114	0	0	0.00077106
Bacteria	Firmicutes	Bacilli	Lactobacillales	Leuconostocaceae	0.0122432	0	0	0.000355093
Bacteria	Firmicutes	Bacilli	Lactobacillales	Streptococcaceae	0.0443683	0.00782351	0.00913765	0.00134597
Bacteria	Firmicutes	Clostridia	Clostridiales	Clostridiaceae	0	0	0	6.76368e-05
Bacteria	Firmicutes	Clostridia	Clostridiales	Lachnospiraceae	0	0	0.00793867	0
Bacteria	Firmicutes	Clostridia	Clostridiales	Peptococcaceae	0.00211349	0	0.00101731	0.000297602
Bacteria	Firmicutes	Clostridia	Clostridiales	Peptostreptococcaceae	0	0	0	3.38184e-05
Bacteria	Firmicutes	Clostridia	Clostridiales	Ruminococcaceae	0.0291058	0	0	0.000537713
Bacteria	Firmicutes	Clostridia	Clostridiales	[Tissierellaceae]	0.00129829	0	0.000826566	0.000598586
Bacteria	Fusobacteria	Fusobacteriia	Fusobacteriales	Fusobacteriaceae	0	7.19073e-06	0.00107635	0
Bacteria	Gemmatimonadetes	Gemm-1			0	3.23583e-05	0	0
Bacteria	Gemmatimonadetes	Gemmatimonadetes			0	2.15722e-05	0	0
Bacteria	Gemmatimonadetes	Gemmatimonadetes	Gemmatimonadales	Gemmatimonadaceae	0	0	0.00017258	0
Bacteria	Gemmatimonadetes	Gemmatimonadetes	KD8-87		0.0126961	0	0	0
Bacteria	Gemmatimonadetes	Gemmatimonadetes	N1423WL		0	7.19073e-06	0	0
Bacteria	Nitrospirae	Nitrospira	Nitrospirales	0319-6A21	0	5.39305e-05	0	0
Bacteria	Nitrospirae	Nitrospira	Nitrospirales	43219	0	0.000532114	0	0
Bacteria	Nitrospirae	Nitrospira	Nitrospirales	Nitrospiraceae	0	0	0.000131706	0
Bacteria	Nitrospirae	Nitrospira	Nitrospirales	[Leptospirillaceae]	0	0	0.000313369	0
Bacteria	OC31				0	0	0	0.000480221
Bacteria	OD1	ABY1			0	0.000575258	0	0
Bacteria	OD1	ZB2			0	0	0	0.000226583
Bacteria	OP9	JS1	SB-45		0	0.00105344	0	0.000706805
Bacteria	Planctomycetes	Phycisphaerae	Phycisphaerales		0	0.000107861	0	0
Bacteria	Planctomycetes	Planctomycetia	Gemmatales	Gemmataceae	0	0	9.08315e-06	0
Bacteria	Planctomycetes	Planctomycetia	Gemmatales	Isosphaeraceae	0.00264187	0.000190554	0.000467782	0.00211027
Bacteria	Planctomycetes	Planctomycetia	Pirellulales	Pirellulaceae	0.012681	7.19073e-05	0.000585863	4.39639e-05
Bacteria	Planctomycetes	Planctomycetia	Planctomycetales	Planctomycetaceae	0	0	0.000354243	0
Bacteria	Planctomycetes	[Brocadiae]	Brocadiales	Brocadiaceae	0	0.000111456	0.000454157	1.69092e-05
Bacteria	Proteobacteria	Alphaproteobacteria			0	0	0	3.38184e-05
Bacteria	Proteobacteria	Alphaproteobacteria	Caulobacterales	Caulobacteraceae	0.000966169	0.00345514	0.00031791	0.00634433
Bacteria	Proteobacteria	Alphaproteobacteria	Ellin329		0	0	0.000585863	0
Bacteria	Proteobacteria	Alphaproteobacteria	Rhizobiales	Other	0	3.59536e-06	1.36247e-05	0.00103822
Bacteria	Proteobacteria	Alphaproteobacteria	Rhizobiales		0.00131339	0.000776598	0.000890148	0.00445727
Bacteria	Proteobacteria	Alphaproteobacteria	Rhizobiales	Beijerinckiaceae	0	0	0.000422366	0
Bacteria	Proteobacteria	Alphaproteobacteria	Rhizobiales	Bradyrhizobiaceae	0.0269923	0.00238373	0.00178484	0.00196485
Bacteria	Proteobacteria	Alphaproteobacteria	Rhizobiales	Brucellaceae	0	0.00153522	0.00124439	0.00369973
Bacteria	Proteobacteria	Alphaproteobacteria	Rhizobiales	Hyphomicrobiaceae	1.50964e-05	0.00260664	0.00117627	0.00169768
Bacteria	Proteobacteria	Alphaproteobacteria	Rhizobiales	Methylobacteriaceae	0.0411226	0.00562674	0.00116718	0.00103484
Bacteria	Proteobacteria	Alphaproteobacteria	Rhizobiales	Methylocystaceae	0	0.00079098	0.000104456	0.000311129
Bacteria	Proteobacteria	Alphaproteobacteria	Rhizobiales	Phyllobacteriaceae	0	0.000266057	0.000912856	0.00016571
Bacteria	Proteobacteria	Alphaproteobacteria	Rhizobiales	Rhizobiaceae	0.0249241	0	0.000812942	0.00379442
Bacteria	Proteobacteria	Alphaproteobacteria	Rhizobiales	Rhodobiaceae	0.001253	0	0	0
Bacteria	Proteobacteria	Alphaproteobacteria	Rhizobiales	Xanthobacteraceae	0	0.00293741	0.00103548	0.00126819
Bacteria	Proteobacteria	Alphaproteobacteria	Rhodobacterales	Rhodobacteraceae	0.013783	0.0366152	0.00313369	0.00102808
Bacteria	Proteobacteria	Alphaproteobacteria	Rhodospirillales	Acetobacteraceae	0.0221615	0.00648244	0.0140289	0.0010991
Bacteria	Proteobacteria	Alphaproteobacteria	Rhodospirillales	Rhodospirillaceae	0	0.000999511	0	0.000439639
Bacteria	Proteobacteria	Alphaproteobacteria	Rickettsiales	Rickettsiaceae	0.01253	0.10675	0.699457	0.561139
Bacteria	Proteobacteria	Alphaproteobacteria	Sphingomonadales		1.50964e-05	0.00129074	0	0
Bacteria	Proteobacteria	Alphaproteobacteria	Sphingomonadales	Erythrobacteraceae	0	0.000258866	0.000277036	0
Bacteria	Proteobacteria	Alphaproteobacteria	Sphingomonadales	Sphingomonadaceae	0.00107184	0.00449061	0.00418733	0.00476163
Bacteria	Proteobacteria	Betaproteobacteria	Other	Other	0	0	0	6.76368e-06
Bacteria	Proteobacteria	Betaproteobacteria	Burkholderiales	Alcaligenaceae	0	0.00306325	0.00273403	0.000902951
Bacteria	Proteobacteria	Betaproteobacteria	Burkholderiales	Burkholderiaceae	0.0208632	0.00668019	0.00123077	0.000558004
Bacteria	Proteobacteria	Betaproteobacteria	Burkholderiales	Comamonadaceae	0.0329554	0.0412101	0.0133886	0.0318975
Bacteria	Proteobacteria	Betaproteobacteria	Burkholderiales	Oxalobacteraceae	0.0138887	0.00196307	0.00271132	0.00475487
Bacteria	Proteobacteria	Betaproteobacteria	Hydrogenophilales	Hydrogenophilaceae	0	0.000251675	0	0
Bacteria	Proteobacteria	Betaproteobacteria	MND1		0	0.000287629	0	0
Bacteria	Proteobacteria	Betaproteobacteria	MOB121		0	0	0.000422366	9.13097e-05
Bacteria	Proteobacteria	Betaproteobacteria	Methylophilales	Methylophilaceae	0	0	0.00034516	0
Bacteria	Proteobacteria	Betaproteobacteria	Rhodocyclales	Rhodocyclaceae	0	8.26934e-05	0.000649445	0
Bacteria	Proteobacteria	Betaproteobacteria	SC-I-84		0.00917861	7.55026e-05	0	2.0291e-05
Bacteria	Proteobacteria	Deltaproteobacteria	Bdellovibrionales	Bdellovibrionaceae	0	0.000179768	0	3.38184e-05
Bacteria	Proteobacteria	Deltaproteobacteria	Desulfobacterales	Desulfobulbaceae	0	0	0.000567697	9.80734e-05
Bacteria	Proteobacteria	Deltaproteobacteria	MIZ46		0	3.59536e-05	0	0
Bacteria	Proteobacteria	Deltaproteobacteria	Myxococcales		0.005012	0.000377513	0	0.000388912
Bacteria	Proteobacteria	Deltaproteobacteria	Myxococcales	0319-6G20	0	0	0	2.70547e-05
Bacteria	Proteobacteria	Deltaproteobacteria	Myxococcales	Haliangiaceae	0	0	0	3.72002e-05
Bacteria	Proteobacteria	Deltaproteobacteria	Syntrophobacterales	Syntrophaceae	0	0.000381109	0	0
Bacteria	Proteobacteria	Deltaproteobacteria	Syntrophobacterales	Syntrophobacteraceae	0	0	0.000871982	0.000368621
Bacteria	Proteobacteria	Epsilonproteobacteria	Campylobacterales	Campylobacteraceae	0	7.55026e-05	0	0
Bacteria	Proteobacteria	Gammaproteobacteria	Aeromonadales	Aeromonadaceae	0.00575172	1.79768e-05	4.54157e-06	0
Bacteria	Proteobacteria	Gammaproteobacteria	Alteromonadales	125ds10	0	0	0.000199829	0
Bacteria	Proteobacteria	Gammaproteobacteria	Alteromonadales	Alteromonadaceae	0	7.9098e-05	0	0
Bacteria	Proteobacteria	Gammaproteobacteria	Alteromonadales	Psychromonadaceae	0.00357784	0.000240889	0	0.000297602
Bacteria	Proteobacteria	Gammaproteobacteria	Alteromonadales	[Chromatiaceae]	0	0.000107861	0	0
Bacteria	Proteobacteria	Gammaproteobacteria	Enterobacteriales	Enterobacteriaceae	0.0270376	0.0833225	0.032495	0.00431523
Bacteria	Proteobacteria	Gammaproteobacteria	Legionellales		0	6.11212e-05	0	0
Bacteria	Proteobacteria	Gammaproteobacteria	Legionellales	Legionellaceae	0	0	4.54157e-06	3.72002e-05
Bacteria	Proteobacteria	Gammaproteobacteria	Oceanospirillales	Oceanospirillaceae	0.00640087	0.00220755	0.00182117	0.000784587
Bacteria	Proteobacteria	Gammaproteobacteria	PYR10d3		0	0.000151005	0.000199829	0
Bacteria	Proteobacteria	Gammaproteobacteria	Pasteurellales	Pasteurellaceae	0	0	0.000304285	0
Bacteria	Proteobacteria	Gammaproteobacteria	Pseudomonadales	Moraxellaceae	0.0071255	0.00560158	0.00277036	0.0114611
Bacteria	Proteobacteria	Gammaproteobacteria	Pseudomonadales	Pseudomonadaceae	0.0373636	0.0253689	0.0245336	0.12482
Bacteria	Proteobacteria	Gammaproteobacteria	Thiotrichales	Piscirickettsiaceae	0.000800109	0	0.000413283	0
Bacteria	Proteobacteria	Gammaproteobacteria	Xanthomonadales	Sinobacteraceae	0.0109751	0.000614807	0.00317002	0.000503894
Bacteria	Proteobacteria	Gammaproteobacteria	Xanthomonadales	Xanthomonadaceae	3.01928e-05	0.0207956	0.00163951	0.00416981
Bacteria	TM7	TM7-1			0	4.67397e-05	0.00120806	5.74913e-05
Bacteria	TM7	TM7-3			0	0.000133028	0	5.74913e-05
Bacteria	TM7	TM7-3	EW055		0	0	0.000349701	0.000253638
Bacteria	Verrucomicrobia	Verrucomicrobiae	Verrucomicrobiales	Verrucomicrobiaceae	0	9.34794e-05	0	0.000334802
Bacteria	Verrucomicrobia	[Pedosphaerae]	[Pedosphaerales]		0.00967679	0.000506946	0	0
Bacteria	Verrucomicrobia	[Pedosphaerae]	[Pedosphaerales]	Ellin515	0.00889177	0	0	0
Bacteria	Verrucomicrobia	[Spartobacteria]	[Chthoniobacterales]	[Chthoniobacteraceae]	0	0.000302011	0.000454157	0
Bacteria	[Thermi]	Deinococci	Deinococcales	Deinococcaceae	0	0	0.0010491	0
Bacteria	[Thermi]	Deinococci	Deinococcales	Trueperaceae	0	0.0015496	0.000504115	0

## Sheet: Genus
First insight into microbiome profile of fungivorous thrips Hoplothrips carpathicus (Insecta: Thysanoptera) at different developmental stages: molecular evidence of Wolbachia endosymbiosis Agnieszka Kaczmarczyk, Halina Kucharczyk, Marek Kucharczyk, Przemysław Kapusta, Jerzy Sell, Sylwia Zielińska
Kingdom	Phylum	Class	Order	Family	Genus	L1	L2	P	Im
Unassigned	Other	Other	Other	Other	Other	0.00202292	0.00197385	1.81663e-05	0.000828551
Archaea	Euryarchaeota	Methanomicrobia	Methanosarcinales	Methanosaetaceae	Methanosaeta	0	0.000212126	0	0.000405821
Bacteria	Acidobacteria	Acidobacteria-5				0	7.19073e-06	0	0
Bacteria	Acidobacteria	Acidobacteria-6	iii1-15			0.00285322	0	0.000299744	0.00077106
Bacteria	Acidobacteria	Acidobacteria-6	iii1-15	RB40		0	0	0.000458699	0
Bacteria	Acidobacteria	Acidobacteria-6	iii1-15	mb2424		0	0.000413467	0	0
Bacteria	Acidobacteria	Acidobacteriia	Acidobacteriales	Acidobacteriaceae		0	0	0.00655349	0.000304366
Bacteria	Acidobacteria	Acidobacteriia	Acidobacteriales	Koribacteraceae		0	0	0	7.44005e-05
Bacteria	Acidobacteria	RB25				0	4.67397e-05	0	0
Bacteria	Acidobacteria	Solibacteres	Solibacterales			0	0.000262462	0	0.000476839
Bacteria	Acidobacteria	Solibacteres	Solibacterales	AKIW659		0	0	0	0.000114983
Bacteria	Acidobacteria	Sva0725	Sva0725			0.00312495	3.59536e-06	0	2.0291e-05
Bacteria	Acidobacteria	[Chloracidobacteria]	43428			0.00558566	0	0	0
Bacteria	Acidobacteria	[Chloracidobacteria]	PK29			0.0129678	0	0	0
Bacteria	Acidobacteria	[Chloracidobacteria]	RB41	Ellin6075		0	0.00114692	0	0
Bacteria	Acidobacteria	iii1-8	DS-18			0	0	0.000108998	0
Bacteria	Actinobacteria	Acidimicrobiia	Acidimicrobiales			0.00176628	0.00193431	0.00544535	0.000855606
Bacteria	Actinobacteria	Acidimicrobiia	Acidimicrobiales	C111		0	0	0.000840191	2.70547e-05
Bacteria	Actinobacteria	Acidimicrobiia	Acidimicrobiales	EB1017		0	0	0	0.000111601
Bacteria	Actinobacteria	Acidimicrobiia	Acidimicrobiales	Iamiaceae	Iamia	0	4.67397e-05	0	0
Bacteria	Actinobacteria	Actinobacteria	Actinomycetales	Other	Other	0.000256639	0.000675928	0.000440533	0.000443021
Bacteria	Actinobacteria	Actinobacteria	Actinomycetales			0.0050271	0.00656154	0.00112177	0.000517422
Bacteria	Actinobacteria	Actinobacteria	Actinomycetales	Actinomycetaceae	Actinomyces	0	0	0.00109452	0
Bacteria	Actinobacteria	Actinobacteria	Actinomycetales	Brevibacteriaceae	Brevibacterium	0	0.000877269	0.000376951	0.00274944
Bacteria	Actinobacteria	Actinobacteria	Actinomycetales	Cellulomonadaceae	Actinotalea	0	5.75258e-05	0	0
Bacteria	Actinobacteria	Actinobacteria	Actinomycetales	Cellulomonadaceae	Cellulomonas	0.0206217	0.000154601	0.000563155	0
Bacteria	Actinobacteria	Actinobacteria	Actinomycetales	Corynebacteriaceae	Corynebacterium	0.0365937	0.00527799	0.0100596	0.00397028
Bacteria	Actinobacteria	Actinobacteria	Actinomycetales	Dermabacteraceae	Brachybacterium	0	0.000115052	0	0
Bacteria	Actinobacteria	Actinobacteria	Actinomycetales	Dermacoccaceae	Dermacoccus	0	0.0016287	0	0.00252285
Bacteria	Actinobacteria	Actinobacteria	Actinomycetales	Dietziaceae	Dietzia	0.00300418	0	0	0
Bacteria	Actinobacteria	Actinobacteria	Actinomycetales	Frankiaceae	Other	1.50964e-05	0.000485374	0	0
Bacteria	Actinobacteria	Actinobacteria	Actinomycetales	Frankiaceae		0	8.98841e-05	0	0.00045993
Bacteria	Actinobacteria	Actinobacteria	Actinomycetales	Geodermatophilaceae	Other	0	0.000319987	0	0
Bacteria	Actinobacteria	Actinobacteria	Actinomycetales	Geodermatophilaceae		0	1.07861e-05	0	0
Bacteria	Actinobacteria	Actinobacteria	Actinomycetales	Geodermatophilaceae	Modestobacter	0	0	0	6.08731e-05
Bacteria	Actinobacteria	Actinobacteria	Actinomycetales	Gordoniaceae	Gordonia	0	0	0.000794775	0.0030538
Bacteria	Actinobacteria	Actinobacteria	Actinomycetales	Intrasporangiaceae	Other	0.0205311	0.00101389	0.00171217	0.00103484
Bacteria	Actinobacteria	Actinobacteria	Actinomycetales	Intrasporangiaceae		0.00874081	0.000122242	0.000349701	0
Bacteria	Actinobacteria	Actinobacteria	Actinomycetales	Intrasporangiaceae	Phycicoccus	0	0.00020134	0	6.76368e-06
Bacteria	Actinobacteria	Actinobacteria	Actinomycetales	Kineosporiaceae		0	1.43815e-05	0	0
Bacteria	Actinobacteria	Actinobacteria	Actinomycetales	Microbacteriaceae	Other	0	0.00384344	0.000472324	0.00348668
Bacteria	Actinobacteria	Actinobacteria	Actinomycetales	Microbacteriaceae		0	0.00064357	0.0012671	0.000757532
Bacteria	Actinobacteria	Actinobacteria	Actinomycetales	Microbacteriaceae	Agromyces	0	0	0.000417825	0.000443021
Bacteria	Actinobacteria	Actinobacteria	Actinomycetales	Microbacteriaceae	Clavibacter	0	0.000136624	0	0
Bacteria	Actinobacteria	Actinobacteria	Actinomycetales	Microbacteriaceae	Cryocola	0	0	0	0.000114983
Bacteria	Actinobacteria	Actinobacteria	Actinomycetales	Microbacteriaceae	Leucobacter	0	0.0107645	0.00102185	0.00450123
Bacteria	Actinobacteria	Actinobacteria	Actinomycetales	Microbacteriaceae	Microbacterium	0.000785012	0.00428208	0.000976438	0.00109572
Bacteria	Actinobacteria	Actinobacteria	Actinomycetales	Microbacteriaceae	Mycetocola	0	6.83119e-05	0.000853816	4.73458e-05
Bacteria	Actinobacteria	Actinobacteria	Actinomycetales	Microbacteriaceae	Pseudoclavibacter	0	0.000165387	0	3.72002e-05
Bacteria	Actinobacteria	Actinobacteria	Actinomycetales	Microbacteriaceae	Rathayibacter	0	0	0	0.000480221
Bacteria	Actinobacteria	Actinobacteria	Actinomycetales	Microbacteriaceae	Salinibacterium	0	5.39305e-05	0	0.000186001
Bacteria	Actinobacteria	Actinobacteria	Actinomycetales	Micrococcaceae		1.50964e-05	0.00662625	2.27079e-05	0.00311467
Bacteria	Actinobacteria	Actinobacteria	Actinomycetales	Micrococcaceae	Arthrobacter	0.00141906	8.98841e-05	4.54157e-06	0.00342242
Bacteria	Actinobacteria	Actinobacteria	Actinomycetales	Micrococcaceae	Kocuria	0.00182666	0.000553686	0	0
Bacteria	Actinobacteria	Actinobacteria	Actinomycetales	Micrococcaceae	Micrococcus	0.00203801	0.00151724	0.00477319	0.00205278
Bacteria	Actinobacteria	Actinobacteria	Actinomycetales	Micrococcaceae	Nesterenkonia	0	0	0	0.000534331
Bacteria	Actinobacteria	Actinobacteria	Actinomycetales	Micrococcaceae	Renibacterium	0.00297399	0.0357882	0.00122168	0.00459592
Bacteria	Actinobacteria	Actinobacteria	Actinomycetales	Micrococcaceae	Rothia	0.0104467	7.9098e-05	0.00104002	0
Bacteria	Actinobacteria	Actinobacteria	Actinomycetales	Mycobacteriaceae	Mycobacterium	0.00170589	0.00763655	0.0031791	0.00568149
Bacteria	Actinobacteria	Actinobacteria	Actinomycetales	Nakamurellaceae		0.000603856	0.000650761	0.00134431	0
Bacteria	Actinobacteria	Actinobacteria	Actinomycetales	Nocardiaceae	Other	1.50964e-05	0.00147769	9.08315e-06	0.000236729
Bacteria	Actinobacteria	Actinobacteria	Actinomycetales	Nocardiaceae	Nocardia	0	7.19073e-06	0	0
Bacteria	Actinobacteria	Actinobacteria	Actinomycetales	Nocardiaceae	Rhodococcus	0.00279283	0.00378951	0.000840191	0.00187692
Bacteria	Actinobacteria	Actinobacteria	Actinomycetales	Nocardioidaceae		0.0020984	0.00247001	0.0008084	0.000503894
Bacteria	Actinobacteria	Actinobacteria	Actinomycetales	Nocardioidaceae	Aeromicrobium	0	3.59536e-06	0.000113539	0.0013595
Bacteria	Actinobacteria	Actinobacteria	Actinomycetales	Nocardioidaceae	Nocardioides	0	0.000204936	0	3.04366e-05
Bacteria	Actinobacteria	Actinobacteria	Actinomycetales	Nocardioidaceae	Propionicimonas	0	2.15722e-05	0	0
Bacteria	Actinobacteria	Actinobacteria	Actinomycetales	Promicromonosporaceae	Xylanimicrobium	0	0	2.27079e-05	0
Bacteria	Actinobacteria	Actinobacteria	Actinomycetales	Propionibacteriaceae		0	0	0.000217996	0
Bacteria	Actinobacteria	Actinobacteria	Actinomycetales	Propionibacteriaceae	Propionibacterium	0.0729005	0.00602583	0.0211183	0.00350359
Bacteria	Actinobacteria	Actinobacteria	Actinomycetales	Pseudonocardiaceae	Actinomycetospora	0	0.000765812	0.000694861	0.000209674
Bacteria	Actinobacteria	Actinobacteria	Actinomycetales	Pseudonocardiaceae	Amycolatopsis	0	2.15722e-05	0	2.0291e-05
Bacteria	Actinobacteria	Actinobacteria	Actinomycetales	Pseudonocardiaceae	Pseudonocardia	0	0.00129074	0.00619925	0.000537713
Bacteria	Actinobacteria	Actinobacteria	Actinomycetales	Sanguibacteraceae	Sanguibacter	0	0	0	6.76368e-06
Bacteria	Actinobacteria	Actinobacteria	Actinomycetales	Sporichthyaceae		0.0281699	0.00289067	0.000272494	0.000916479
Bacteria	Actinobacteria	Actinobacteria	Actinomycetales	Streptomycetaceae		0	1.07861e-05	0	3.38184e-06
Bacteria	Actinobacteria	Actinobacteria	Actinomycetales	Streptomycetaceae	Streptacidiphilus	0.0271433	0.00163589	0.00049049	0.00194118
Bacteria	Actinobacteria	Actinobacteria	Actinomycetales	Streptomycetaceae	Streptomyces	0.0109751	0.00115411	0.000376951	0.0029422
Bacteria	Actinobacteria	Actinobacteria	Actinomycetales	Tsukamurellaceae	Tsukamurella	0.0249392	0.452595	0.00367413	0.108966
Bacteria	Actinobacteria	Actinobacteria	Actinomycetales	Williamsiaceae	Williamsia	0	0	0	5.07276e-05
Bacteria	Actinobacteria	Actinobacteria	Bifidobacteriales	Bifidobacteriaceae	Bifidobacterium	0.000860494	0.000409871	0	0
Bacteria	Actinobacteria	Coriobacteriia	Coriobacteriales	Coriobacteriaceae		0	0.000140219	0.00105819	0
Bacteria	Actinobacteria	Rubrobacteria	Rubrobacterales	Rubrobacteraceae	Rubrobacter	0.0432663	0.00058964	0.00118081	0.000923242
Bacteria	Actinobacteria	Thermoleophilia	Gaiellales	Gaiellaceae		0.0110657	2.87629e-05	0	0.000517422
Bacteria	Actinobacteria	Thermoleophilia	Solirubrobacterales			0	0.000244485	0.000594946	0.000324657
Bacteria	Actinobacteria	Thermoleophilia	Solirubrobacterales	Patulibacteraceae		0	0.000460207	0.000590405	0
Bacteria	Actinobacteria	Thermoleophilia	Solirubrobacterales	Patulibacteraceae	Patulibacter	0.000769916	0.000614807	0	0.000923242
Bacteria	Actinobacteria	Thermoleophilia	Solirubrobacterales	Solirubrobacteraceae		0	5.75258e-05	0	0.000158946
Bacteria	Armatimonadetes	[Fimbriimonadia]	[Fimbriimonadales]	[Fimbriimonadaceae]	Fimbriimonas	0	0	0	3.72002e-05
Bacteria	Bacteroidetes	Bacteroidia	Bacteroidales			0	0.000215722	0	0.000273929
Bacteria	Bacteroidetes	Bacteroidia	Bacteroidales	Bacteroidaceae	Bacteroides	0	3.23583e-05	0	0
Bacteria	Bacteroidetes	Bacteroidia	Bacteroidales	Porphyromonadaceae		1.50964e-05	0.000686714	0.000326993	0
Bacteria	Bacteroidetes	Bacteroidia	Bacteroidales	Porphyromonadaceae	Paludibacter	0	0.00024808	0	0
Bacteria	Bacteroidetes	Cytophagia	Cytophagales	Cytophagaceae		0	0.000107861	0	0.000429494
Bacteria	Bacteroidetes	Cytophagia	Cytophagales	Cytophagaceae	Dyadobacter	0	0.000575258	0.000726652	0.000148801
Bacteria	Bacteroidetes	Cytophagia	Cytophagales	Cytophagaceae	Hymenobacter	0	0.00139141	0	0
Bacteria	Bacteroidetes	Flavobacteriia	Flavobacteriales	Cryomorphaceae		0	7.19073e-05	0	0
Bacteria	Bacteroidetes	Flavobacteriia	Flavobacteriales	Flavobacteriaceae	Flavobacterium	0	0	0.000381492	0.000145419
Bacteria	Bacteroidetes	Flavobacteriia	Flavobacteriales	[Weeksellaceae]		0.000603856	0	0.000313369	0
Bacteria	Bacteroidetes	Flavobacteriia	Flavobacteriales	[Weeksellaceae]	Chryseobacterium	1.50964e-05	0.00385423	0.00158501	0.00738256
Bacteria	Bacteroidetes	Flavobacteriia	Flavobacteriales	[Weeksellaceae]	Cloacibacterium	0	7.19073e-05	0	0.000297602
Bacteria	Bacteroidetes	Sphingobacteriia	Sphingobacteriales			0.00131339	0.000417062	0	0
Bacteria	Bacteroidetes	Sphingobacteriia	Sphingobacteriales	Sphingobacteriaceae		0	0.0010103	0.000454157	0.000700041
Bacteria	Bacteroidetes	Sphingobacteriia	Sphingobacteriales	Sphingobacteriaceae	Pedobacter	3.01928e-05	0.00074424	0.0275174	0.0174841
Bacteria	Bacteroidetes	Sphingobacteriia	Sphingobacteriales	Sphingobacteriaceae	Sphingobacterium	0	0.00406636	0.0104365	0.00170445
Bacteria	Bacteroidetes	[Saprospirae]	[Saprospirales]	Chitinophagaceae		0	0.000190554	0.0040965	0.00323642
Bacteria	Bacteroidetes	[Saprospirae]	[Saprospirales]	Chitinophagaceae	Flavisolibacter	0	0.000179768	0	0
Bacteria	Bacteroidetes	[Saprospirae]	[Saprospirales]	Chitinophagaceae	Niabella	0	0	0	1.69092e-05
Bacteria	Bacteroidetes	[Saprospirae]	[Saprospirales]	Chitinophagaceae	Sediminibacterium	0	0	0	9.13097e-05
Bacteria	Bacteroidetes	[Saprospirae]	[Saprospirales]	Saprospiraceae		0	0.000621998	0	0
Bacteria	Chlamydiae	Chlamydiia	Chlamydiales	Parachlamydiaceae	Candidatus Protochlamydia	0	0	4.54157e-06	3.38184e-06
Bacteria	Chlamydiae	Chlamydiia	Chlamydiales	Parachlamydiaceae	Parachlamydia	0	0	0	0.000260402
Bacteria	Chlorobi	SJA-28				0	0.000755026	0.00155776	0
Bacteria	Chloroflexi	Anaerolineae				0.0110053	0.000208531	0.000458699	0.00034833
Bacteria	Chloroflexi	Anaerolineae	A31	S47		0.0079558	0.00107501	0.00017258	0
Bacteria	Chloroflexi	Anaerolineae	Anaerolineales	Anaerolinaceae		0	0.000212126	0	0
Bacteria	Chloroflexi	Anaerolineae	Anaerolineales	Anaerolinaceae	Anaerolinea	0	0	0.00104456	0
Bacteria	Chloroflexi	Anaerolineae	Anaerolineales	Anaerolinaceae	Longilinea	0	0	0.000971897	0
Bacteria	Chloroflexi	Anaerolineae	Anaerolineales	Anaerolinaceae	T78	0.00187195	0	0.000962814	0.000662841
Bacteria	Chloroflexi	Anaerolineae	Anaerolineales	Anaerolinaceae	WCHB1-05	0	0	0.000440533	0
Bacteria	Chloroflexi	Anaerolineae	CFB-26			0	0.000212126	0	0
Bacteria	Chloroflexi	Anaerolineae	H39			0.0104467	0	0	0
Bacteria	Chloroflexi	Anaerolineae	SBR1031	A4b		0	5.39305e-05	0	0
Bacteria	Chloroflexi	Anaerolineae	SBR1031	SJA-101		0	0.000755026	0	1.35274e-05
Bacteria	Chloroflexi	C0119				0	0.000639975	0	0
Bacteria	Chloroflexi	Chloroflexi	[Roseiflexales]	[Kouleothrixaceae]	Kouleothrix	0.0183723	0	0.000299744	0
Bacteria	Chloroflexi	Ellin6529				0.00321553	0	0	0
Bacteria	Chloroflexi	S085				0.0223729	0	0	0
Bacteria	Chloroflexi	TK17	mle1-48			0.00398545	0	0	0
Bacteria	Chloroflexi	Thermomicrobia	JG30-KF-CM45			0.0204707	0.00148489	0.000181663	1.01455e-05
Bacteria	Cyanobacteria	Nostocophycideae	Nostocales	Nostocaceae	Other	0	1.43815e-05	0	0
Bacteria	Cyanobacteria	Oscillatoriophycideae	Chroococcales	Xenococcaceae		0.0033363	0.00509823	0.000435991	0.000886042
Bacteria	Cyanobacteria	Oscillatoriophycideae	Chroococcales	Xenococcaceae	Chroococcidiopsis	3.01928e-05	0.0124903	0	0
Bacteria	Cyanobacteria	Oscillatoriophycideae	Oscillatoriales	Phormidiaceae	Phormidium	0	0	0.000240703	0.000131892
Bacteria	Firmicutes	Bacilli	Bacillales	Other	Other	0.00185686	7.19073e-06	0.000217996	0
Bacteria	Firmicutes	Bacilli	Bacillales			0	1.07861e-05	0	0
Bacteria	Firmicutes	Bacilli	Bacillales	Bacillaceae		0	7.19073e-06	0	0
Bacteria	Firmicutes	Bacilli	Bacillales	Bacillaceae	Bacillus	0	0.00152443	0.00377859	0.000530949
Bacteria	Firmicutes	Bacilli	Bacillales	Listeriaceae	Brochothrix	0	0.000553686	0	1.01455e-05
Bacteria	Firmicutes	Bacilli	Bacillales	Paenibacillaceae	Paenibacillus	0	0.000532114	0.000208912	0
Bacteria	Firmicutes	Bacilli	Bacillales	Planococcaceae		6.03856e-05	0	4.54157e-06	0
Bacteria	Firmicutes	Bacilli	Bacillales	Planococcaceae	Lysinibacillus	0	0	0.000272494	0
Bacteria	Firmicutes	Bacilli	Bacillales	Staphylococcaceae	Jeotgalicoccus	0	0	0.000217996	0
Bacteria	Firmicutes	Bacilli	Bacillales	Staphylococcaceae	Macrococcus	0	0.000111456	0	0
Bacteria	Firmicutes	Bacilli	Bacillales	Staphylococcaceae	Staphylococcus	0.0459836	0.00245563	0.00685323	0.000760914
Bacteria	Firmicutes	Bacilli	Gemellales	Gemellaceae		0	0	0.00161226	0
Bacteria	Firmicutes	Bacilli	Lactobacillales			0	0	0	0.000869133
Bacteria	Firmicutes	Bacilli	Lactobacillales	Aerococcaceae	Aerococcus	0	8.26934e-05	0	0
Bacteria	Firmicutes	Bacilli	Lactobacillales	Carnobacteriaceae		0	0	0	0.000101455
Bacteria	Firmicutes	Bacilli	Lactobacillales	Carnobacteriaceae	Granulicatella	0	0	0.0010491	0
Bacteria	Firmicutes	Bacilli	Lactobacillales	Enterococcaceae	Enterococcus	0	4.31444e-05	0	0
Bacteria	Firmicutes	Bacilli	Lactobacillales	Lactobacillaceae		0.00206821	0	0	0.00077106
Bacteria	Firmicutes	Bacilli	Lactobacillales	Lactobacillaceae	Lactobacillus	0.0122432	0	0	0
Bacteria	Firmicutes	Bacilli	Lactobacillales	Leuconostocaceae	Leuconostoc	0.0122432	0	0	0.000355093
Bacteria	Firmicutes	Bacilli	Lactobacillales	Streptococcaceae	Lactococcus	0	0.000258866	0.000390575	0
Bacteria	Firmicutes	Bacilli	Lactobacillales	Streptococcaceae	Streptococcus	0.0443683	0.00756464	0.00874707	0.00134597
Bacteria	Firmicutes	Clostridia	Clostridiales	Clostridiaceae	Other	0	0	0	3.04366e-05
Bacteria	Firmicutes	Clostridia	Clostridiales	Clostridiaceae		0	0	0	3.72002e-05
Bacteria	Firmicutes	Clostridia	Clostridiales	Lachnospiraceae		0	0	0.00793867	0
Bacteria	Firmicutes	Clostridia	Clostridiales	Peptococcaceae	Desulfosporosinus	0.00211349	0	0.00101731	1.01455e-05
Bacteria	Firmicutes	Clostridia	Clostridiales	Peptococcaceae	Desulfotomaculum_Desulfovirgula	0	0	0	0.000287456
Bacteria	Firmicutes	Clostridia	Clostridiales	Peptostreptococcaceae		0	0	0	3.38184e-05
Bacteria	Firmicutes	Clostridia	Clostridiales	Ruminococcaceae		0.0257695	0	0	0
Bacteria	Firmicutes	Clostridia	Clostridiales	Ruminococcaceae	Ethanoligenens	0.00158512	0	0	0
Bacteria	Firmicutes	Clostridia	Clostridiales	Ruminococcaceae	Ruminococcus	0.00175118	0	0	0.000537713
Bacteria	Firmicutes	Clostridia	Clostridiales	[Tissierellaceae]	Anaerococcus	0	0	0.000590405	0
Bacteria	Firmicutes	Clostridia	Clostridiales	[Tissierellaceae]	Finegoldia	0	0	0.000236162	0.000598586
Bacteria	Firmicutes	Clostridia	Clostridiales	[Tissierellaceae]	Parvimonas	0.0012681	0	0	0
Bacteria	Firmicutes	Clostridia	Clostridiales	[Tissierellaceae]	Peptoniphilus	3.01928e-05	0	0	0
Bacteria	Fusobacteria	Fusobacteriia	Fusobacteriales	Fusobacteriaceae	Fusobacterium	0	0	0.00107635	0
Bacteria	Fusobacteria	Fusobacteriia	Fusobacteriales	Fusobacteriaceae	u114	0	7.19073e-06	0	0
Bacteria	Gemmatimonadetes	Gemm-1				0	3.23583e-05	0	0
Bacteria	Gemmatimonadetes	Gemmatimonadetes				0	2.15722e-05	0	0
Bacteria	Gemmatimonadetes	Gemmatimonadetes	Gemmatimonadales	Gemmatimonadaceae	Gemmatimonas	0	0	0.00017258	0
Bacteria	Gemmatimonadetes	Gemmatimonadetes	KD8-87			0.0126961	0	0	0
Bacteria	Gemmatimonadetes	Gemmatimonadetes	N1423WL			0	7.19073e-06	0	0
Bacteria	Nitrospirae	Nitrospira	Nitrospirales	0319-6A21		0	5.39305e-05	0	0
Bacteria	Nitrospirae	Nitrospira	Nitrospirales	43219		0	0.000532114	0	0
Bacteria	Nitrospirae	Nitrospira	Nitrospirales	Nitrospiraceae	Nitrospira	0	0	0.000131706	0
Bacteria	Nitrospirae	Nitrospira	Nitrospirales	[Leptospirillaceae]	Leptospirillum	0	0	0.000313369	0
Bacteria	OC31					0	0	0	0.000480221
Bacteria	OD1	ABY1				0	0.000575258	0	0
Bacteria	OD1	ZB2				0	0	0	0.000226583
Bacteria	OP9	JS1	SB-45			0	0.00105344	0	0.000706805
Bacteria	Planctomycetes	Phycisphaerae	Phycisphaerales			0	0.000107861	0	0
Bacteria	Planctomycetes	Planctomycetia	Gemmatales	Gemmataceae	Gemmata	0	0	9.08315e-06	0
Bacteria	Planctomycetes	Planctomycetia	Gemmatales	Isosphaeraceae		0.00264187	0.000190554	0.000467782	0.00211027
Bacteria	Planctomycetes	Planctomycetia	Pirellulales	Pirellulaceae		0	0	0.000585863	0
Bacteria	Planctomycetes	Planctomycetia	Pirellulales	Pirellulaceae	Pirellula	0.012681	7.19073e-05	0	4.39639e-05
Bacteria	Planctomycetes	Planctomycetia	Planctomycetales	Planctomycetaceae	Planctomyces	0	0	0.000354243	0
Bacteria	Planctomycetes	[Brocadiae]	Brocadiales	Brocadiaceae	Candidatus Brocadia	0	0.000111456	0.000331535	1.69092e-05
Bacteria	Planctomycetes	[Brocadiae]	Brocadiales	Brocadiaceae	Candidatus Jettenia	0	0	0.000122622	0
Bacteria	Proteobacteria	Alphaproteobacteria				0	0	0	3.38184e-05
Bacteria	Proteobacteria	Alphaproteobacteria	Caulobacterales	Caulobacteraceae	Other	0	0.000118647	0	0
Bacteria	Proteobacteria	Alphaproteobacteria	Caulobacterales	Caulobacteraceae		0.000966169	0.00331852	0.00031791	0.00296926
Bacteria	Proteobacteria	Alphaproteobacteria	Caulobacterales	Caulobacteraceae	Arthrospira	0	1.79768e-05	0	0
Bacteria	Proteobacteria	Alphaproteobacteria	Caulobacterales	Caulobacteraceae	Caulobacter	0	0	0	0.000273929
Bacteria	Proteobacteria	Alphaproteobacteria	Caulobacterales	Caulobacteraceae	Phenylobacterium	0	0	0	0.00310115
Bacteria	Proteobacteria	Alphaproteobacteria	Ellin329			0	0	0.000585863	0
Bacteria	Proteobacteria	Alphaproteobacteria	Rhizobiales	Other	Other	0	3.59536e-06	1.36247e-05	0.00103822
Bacteria	Proteobacteria	Alphaproteobacteria	Rhizobiales			0.00131339	0.000776598	0.000890148	0.00445727
Bacteria	Proteobacteria	Alphaproteobacteria	Rhizobiales	Beijerinckiaceae	Beijerinckia	0	0	0.000422366	0
Bacteria	Proteobacteria	Alphaproteobacteria	Rhizobiales	Bradyrhizobiaceae	Other	6.03856e-05	0.000197745	4.54157e-06	0.000439639
Bacteria	Proteobacteria	Alphaproteobacteria	Rhizobiales	Bradyrhizobiaceae		0.0269018	0.000801766	0.00147601	0.000341566
Bacteria	Proteobacteria	Alphaproteobacteria	Rhizobiales	Bradyrhizobiaceae	Balneimonas	0	6.11212e-05	0	0
Bacteria	Proteobacteria	Alphaproteobacteria	Rhizobiales	Bradyrhizobiaceae	Bosea	0	0.00132309	4.54157e-06	0.00116673
Bacteria	Proteobacteria	Alphaproteobacteria	Rhizobiales	Bradyrhizobiaceae	Bradyrhizobium	3.01928e-05	0	0.000299744	1.69092e-05
Bacteria	Proteobacteria	Alphaproteobacteria	Rhizobiales	Brucellaceae	Other	0	0	0	0.000158946
Bacteria	Proteobacteria	Alphaproteobacteria	Rhizobiales	Brucellaceae	Ochrobactrum	0	0.00153522	0.00124439	0.00354079
Bacteria	Proteobacteria	Alphaproteobacteria	Rhizobiales	Hyphomicrobiaceae	Devosia	0	0.00206374	0.00117627	0.00167401
Bacteria	Proteobacteria	Alphaproteobacteria	Rhizobiales	Hyphomicrobiaceae	Hyphomicrobium	1.50964e-05	0.000179768	0	0
Bacteria	Proteobacteria	Alphaproteobacteria	Rhizobiales	Hyphomicrobiaceae	Rhodoplanes	0	0.000363132	0	2.36729e-05
Bacteria	Proteobacteria	Alphaproteobacteria	Rhizobiales	Methylobacteriaceae		3.01928e-05	0	0	0
Bacteria	Proteobacteria	Alphaproteobacteria	Rhizobiales	Methylobacteriaceae	Methylobacterium	0.0410924	0.00562674	0.00116718	0.00103484
Bacteria	Proteobacteria	Alphaproteobacteria	Rhizobiales	Methylocystaceae		0	8.26934e-05	0.000104456	0.000216438
Bacteria	Proteobacteria	Alphaproteobacteria	Rhizobiales	Methylocystaceae	Pleomorphomonas	0	0.000708287	0	9.46915e-05
Bacteria	Proteobacteria	Alphaproteobacteria	Rhizobiales	Phyllobacteriaceae	Other	0	0.000258866	4.54157e-06	0.00016571
Bacteria	Proteobacteria	Alphaproteobacteria	Rhizobiales	Phyllobacteriaceae		0	0	0.000908315	0
Bacteria	Proteobacteria	Alphaproteobacteria	Rhizobiales	Phyllobacteriaceae	Mesorhizobium	0	7.19073e-06	0	0
Bacteria	Proteobacteria	Alphaproteobacteria	Rhizobiales	Rhizobiaceae		0	0	4.54157e-06	0.00244169
Bacteria	Proteobacteria	Alphaproteobacteria	Rhizobiales	Rhizobiaceae	Agrobacterium	0.024909	0	0.000790234	0.000368621
Bacteria	Proteobacteria	Alphaproteobacteria	Rhizobiales	Rhizobiaceae	Kaistia	0	0	0	0.000213056
Bacteria	Proteobacteria	Alphaproteobacteria	Rhizobiales	Rhizobiaceae	Rhizobium	1.50964e-05	0	1.81663e-05	0.00077106
Bacteria	Proteobacteria	Alphaproteobacteria	Rhizobiales	Rhodobiaceae	Afifella	0.001253	0	0	0
Bacteria	Proteobacteria	Alphaproteobacteria	Rhizobiales	Xanthobacteraceae	Labrys	0	0.00293741	0.000690319	0.00126819
Bacteria	Proteobacteria	Alphaproteobacteria	Rhizobiales	Xanthobacteraceae	Xanthobacter	0	0	0.00034516	0
Bacteria	Proteobacteria	Alphaproteobacteria	Rhodobacterales	Rhodobacteraceae		0	2.51675e-05	0.000540447	0
Bacteria	Proteobacteria	Alphaproteobacteria	Rhodobacterales	Rhodobacteraceae	Amaricoccus	1.50964e-05	0.00339402	0	0.00101455
Bacteria	Proteobacteria	Alphaproteobacteria	Rhodobacterales	Rhodobacteraceae	Paracoccus	0.0137528	0.0296905	0.000958272	3.38184e-06
Bacteria	Proteobacteria	Alphaproteobacteria	Rhodobacterales	Rhodobacteraceae	Rhodobacter	0	0.00111097	0.00163497	0
Bacteria	Proteobacteria	Alphaproteobacteria	Rhodobacterales	Rhodobacteraceae	Rubellimicrobium	1.50964e-05	0.00239451	0	1.01455e-05
Bacteria	Proteobacteria	Alphaproteobacteria	Rhodospirillales	Acetobacteraceae	Other	0.00689905	3.59536e-06	0	0
Bacteria	Proteobacteria	Alphaproteobacteria	Rhodospirillales	Acetobacteraceae		0.0152625	0.00436477	0.00682144	0.000994261
Bacteria	Proteobacteria	Alphaproteobacteria	Rhodospirillales	Acetobacteraceae	Acidiphilium	0	0	9.99146e-05	0
Bacteria	Proteobacteria	Alphaproteobacteria	Rhodospirillales	Acetobacteraceae	Acidisoma	0	0.000165387	0.00165313	0
Bacteria	Proteobacteria	Alphaproteobacteria	Rhodospirillales	Acetobacteraceae	Acidocella	0	0.0017833	0.00545443	3.38184e-06
Bacteria	Proteobacteria	Alphaproteobacteria	Rhodospirillales	Acetobacteraceae	Gluconobacter	0	0	0	5.74913e-05
Bacteria	Proteobacteria	Alphaproteobacteria	Rhodospirillales	Acetobacteraceae	Roseococcus	0	0.000165387	0	4.39639e-05
Bacteria	Proteobacteria	Alphaproteobacteria	Rhodospirillales	Rhodospirillaceae		0	0.000999511	0	0.000439639
Bacteria	Proteobacteria	Alphaproteobacteria	Rickettsiales	Rickettsiaceae	Wolbachia	0.01253	0.10675	0.699457	0.561139
Bacteria	Proteobacteria	Alphaproteobacteria	Sphingomonadales			1.50964e-05	0.00129074	0	0
Bacteria	Proteobacteria	Alphaproteobacteria	Sphingomonadales	Erythrobacteraceae		0	0.000258866	0.000277036	0
Bacteria	Proteobacteria	Alphaproteobacteria	Sphingomonadales	Sphingomonadaceae	Other	0	1.07861e-05	2.27079e-05	0
Bacteria	Proteobacteria	Alphaproteobacteria	Sphingomonadales	Sphingomonadaceae		3.01928e-05	0.00126197	2.72494e-05	2.70547e-05
Bacteria	Proteobacteria	Alphaproteobacteria	Sphingomonadales	Sphingomonadaceae	Kaistobacter	1.50964e-05	0.00158915	0.000649445	0.000429494
Bacteria	Proteobacteria	Alphaproteobacteria	Sphingomonadales	Sphingomonadaceae	Novosphingobium	0	0.000506946	0.000308827	0.000111601
Bacteria	Proteobacteria	Alphaproteobacteria	Sphingomonadales	Sphingomonadaceae	Sphingobium	0	8.26934e-05	0	0.000923242
Bacteria	Proteobacteria	Alphaproteobacteria	Sphingomonadales	Sphingomonadaceae	Sphingomonas	0.00102655	0.00093839	0.00244791	0.00304027
Bacteria	Proteobacteria	Alphaproteobacteria	Sphingomonadales	Sphingomonadaceae	Sphingopyxis	0	0.00010067	0.000731193	0.000229965
Bacteria	Proteobacteria	Betaproteobacteria	Other	Other	Other	0	0	0	6.76368e-06
Bacteria	Proteobacteria	Betaproteobacteria	Burkholderiales	Alcaligenaceae		0	0	0	0.000368621
Bacteria	Proteobacteria	Betaproteobacteria	Burkholderiales	Alcaligenaceae	Achromobacter	0	0.00306325	0.00273403	0.000419348
Bacteria	Proteobacteria	Betaproteobacteria	Burkholderiales	Alcaligenaceae	Pigmentiphaga	0	0	0	3.04366e-05
Bacteria	Proteobacteria	Betaproteobacteria	Burkholderiales	Alcaligenaceae	Tetrathiobacter	0	0	0	8.4546e-05
Bacteria	Proteobacteria	Betaproteobacteria	Burkholderiales	Burkholderiaceae		0.0208028	0.00039549	0.000467782	0.00012851
Bacteria	Proteobacteria	Betaproteobacteria	Burkholderiales	Burkholderiaceae	Burkholderia	6.03856e-05	0.0062847	0.000390575	0.000429494
Bacteria	Proteobacteria	Betaproteobacteria	Burkholderiales	Burkholderiaceae	Lautropia	0	0	0.000372409	0
Bacteria	Proteobacteria	Betaproteobacteria	Burkholderiales	Comamonadaceae	Other	0.0025211	0.00187318	0.00167584	0.0013595
Bacteria	Proteobacteria	Betaproteobacteria	Burkholderiales	Comamonadaceae		0.0160626	0.0372803	0.0113857	0.0096653
Bacteria	Proteobacteria	Betaproteobacteria	Burkholderiales	Comamonadaceae	Acidovorax	0.010643	0.000302011	4.54157e-05	3.38184e-05
Bacteria	Proteobacteria	Betaproteobacteria	Burkholderiales	Comamonadaceae	Comamonas	0	0.000291224	0	3.38184e-06
Bacteria	Proteobacteria	Betaproteobacteria	Burkholderiales	Comamonadaceae	Delftia	0	0.000812552	4.54157e-06	0.0182619
Bacteria	Proteobacteria	Betaproteobacteria	Burkholderiales	Comamonadaceae	Hydrogenophaga	0	3.9549e-05	0	0
Bacteria	Proteobacteria	Betaproteobacteria	Burkholderiales	Comamonadaceae	Hylemonella	0	1.43815e-05	0	3.38184e-06
Bacteria	Proteobacteria	Betaproteobacteria	Burkholderiales	Comamonadaceae	Methylibium	0	7.19073e-06	0.000254328	0
Bacteria	Proteobacteria	Betaproteobacteria	Burkholderiales	Comamonadaceae	Rhodoferax	0	7.19073e-06	0	0
Bacteria	Proteobacteria	Betaproteobacteria	Burkholderiales	Comamonadaceae	Simplicispira	0	0	0	1.69092e-05
Bacteria	Proteobacteria	Betaproteobacteria	Burkholderiales	Comamonadaceae	Tepidimonas	0.00372881	0	0	0
Bacteria	Proteobacteria	Betaproteobacteria	Burkholderiales	Comamonadaceae	Variovorax	0	0.000582449	2.27079e-05	0.00255329
Bacteria	Proteobacteria	Betaproteobacteria	Burkholderiales	Oxalobacteraceae	Other	0	0.000190554	0	0
Bacteria	Proteobacteria	Betaproteobacteria	Burkholderiales	Oxalobacteraceae		0.011126	0.00146691	0.00101277	0.000358475
Bacteria	Proteobacteria	Betaproteobacteria	Burkholderiales	Oxalobacteraceae	Cupriavidus	0	0.000129433	0	0
Bacteria	Proteobacteria	Betaproteobacteria	Burkholderiales	Oxalobacteraceae	Janthinobacterium	0	0	0.000331535	0.00390603
Bacteria	Proteobacteria	Betaproteobacteria	Burkholderiales	Oxalobacteraceae	Ralstonia	0.00276264	0.000176173	0.00136701	0.000490367
Bacteria	Proteobacteria	Betaproteobacteria	Hydrogenophilales	Hydrogenophilaceae	Thiobacillus	0	0.000251675	0	0
Bacteria	Proteobacteria	Betaproteobacteria	MND1			0	0.000287629	0	0
Bacteria	Proteobacteria	Betaproteobacteria	MOB121			0	0	0.000422366	9.13097e-05
Bacteria	Proteobacteria	Betaproteobacteria	Methylophilales	Methylophilaceae		0	0	0.00034516	0
Bacteria	Proteobacteria	Betaproteobacteria	Rhodocyclales	Rhodocyclaceae	Dechloromonas	0	0	0.000649445	0
Bacteria	Proteobacteria	Betaproteobacteria	Rhodocyclales	Rhodocyclaceae	Dok59	0	8.26934e-05	0	0
Bacteria	Proteobacteria	Betaproteobacteria	SC-I-84			0.00917861	7.55026e-05	0	2.0291e-05
Bacteria	Proteobacteria	Deltaproteobacteria	Bdellovibrionales	Bdellovibrionaceae	Bdellovibrio	0	0.000179768	0	3.38184e-05
Bacteria	Proteobacteria	Deltaproteobacteria	Desulfobacterales	Desulfobulbaceae		0	0	0.000567697	0
Bacteria	Proteobacteria	Deltaproteobacteria	Desulfobacterales	Desulfobulbaceae	Desulfobulbus	0	0	0	9.80734e-05
Bacteria	Proteobacteria	Deltaproteobacteria	MIZ46			0	3.59536e-05	0	0
Bacteria	Proteobacteria	Deltaproteobacteria	Myxococcales			0.005012	0.000377513	0	0.000388912
Bacteria	Proteobacteria	Deltaproteobacteria	Myxococcales	0319-6G20		0	0	0	2.70547e-05
Bacteria	Proteobacteria	Deltaproteobacteria	Myxococcales	Haliangiaceae		0	0	0	3.72002e-05
Bacteria	Proteobacteria	Deltaproteobacteria	Syntrophobacterales	Syntrophaceae		0	0.000381109	0	0
Bacteria	Proteobacteria	Deltaproteobacteria	Syntrophobacterales	Syntrophobacteraceae		0	0	0.000871982	0.000368621
Bacteria	Proteobacteria	Epsilonproteobacteria	Campylobacterales	Campylobacteraceae	Arcobacter	0	7.55026e-05	0	0
Bacteria	Proteobacteria	Gammaproteobacteria	Aeromonadales	Aeromonadaceae		0.00575172	1.79768e-05	4.54157e-06	0
Bacteria	Proteobacteria	Gammaproteobacteria	Alteromonadales	125ds10		0	0	0.000199829	0
Bacteria	Proteobacteria	Gammaproteobacteria	Alteromonadales	Alteromonadaceae	Marinobacter	0	7.9098e-05	0	0
Bacteria	Proteobacteria	Gammaproteobacteria	Alteromonadales	Psychromonadaceae	Psychromonas	0.00357784	0.000240889	0	0.000297602
Bacteria	Proteobacteria	Gammaproteobacteria	Alteromonadales	[Chromatiaceae]	Rheinheimera	0	0.000107861	0	0
Bacteria	Proteobacteria	Gammaproteobacteria	Enterobacteriales	Enterobacteriaceae	Other	0.000271735	0.0324985	0.00148964	0.00218129
Bacteria	Proteobacteria	Gammaproteobacteria	Enterobacteriales	Enterobacteriaceae		0.00339669	0.0428208	0.0298699	0.00192765
Bacteria	Proteobacteria	Gammaproteobacteria	Enterobacteriales	Enterobacteriaceae	Buchnera	0.00267206	0	0.00034516	0
Bacteria	Proteobacteria	Gammaproteobacteria	Enterobacteriales	Enterobacteriaceae	Citrobacter	1.50964e-05	0.00733454	0.000349701	6.76368e-06
Bacteria	Proteobacteria	Gammaproteobacteria	Enterobacteriales	Enterobacteriaceae	Erwinia	0.020667	3.59536e-06	0	0
Bacteria	Proteobacteria	Gammaproteobacteria	Enterobacteriales	Enterobacteriaceae	Plesiomonas	0	3.59536e-06	1.36247e-05	0
Bacteria	Proteobacteria	Gammaproteobacteria	Enterobacteriales	Enterobacteriaceae	Serratia	1.50964e-05	0.000661547	0.000426908	0.000199529
Bacteria	Proteobacteria	Gammaproteobacteria	Legionellales			0	6.11212e-05	0	0
Bacteria	Proteobacteria	Gammaproteobacteria	Legionellales	Legionellaceae		0	0	4.54157e-06	3.38184e-06
Bacteria	Proteobacteria	Gammaproteobacteria	Legionellales	Legionellaceae	Legionella	0	0	0	3.38184e-05
Bacteria	Proteobacteria	Gammaproteobacteria	Oceanospirillales	Oceanospirillaceae	Marinomonas	0.00640087	0.00220755	0.00182117	0.000784587
Bacteria	Proteobacteria	Gammaproteobacteria	PYR10d3			0	0.000151005	0.000199829	0
Bacteria	Proteobacteria	Gammaproteobacteria	Pasteurellales	Pasteurellaceae	Haemophilus	0	0	0.000304285	0
Bacteria	Proteobacteria	Gammaproteobacteria	Pseudomonadales	Moraxellaceae	Other	0	0	0	6.76368e-06
Bacteria	Proteobacteria	Gammaproteobacteria	Pseudomonadales	Moraxellaceae		0	0.000186959	0	0
Bacteria	Proteobacteria	Gammaproteobacteria	Pseudomonadales	Moraxellaceae	Acinetobacter	0.000905783	0.00298415	0.00163497	0.00141361
Bacteria	Proteobacteria	Gammaproteobacteria	Pseudomonadales	Moraxellaceae	Alkanindiges	0	0.000816147	4.54157e-06	0.00668928
Bacteria	Proteobacteria	Gammaproteobacteria	Pseudomonadales	Moraxellaceae	Enhydrobacter	0.00621971	0.00161432	0.00113085	0.0033514
Bacteria	Proteobacteria	Gammaproteobacteria	Pseudomonadales	Pseudomonadaceae	Other	0.00966169	0	0	0
Bacteria	Proteobacteria	Gammaproteobacteria	Pseudomonadales	Pseudomonadaceae		0	0	0	6.76368e-06
Bacteria	Proteobacteria	Gammaproteobacteria	Pseudomonadales	Pseudomonadaceae	Pseudomonas	0.0277019	0.0253689	0.0245336	0.124814
Bacteria	Proteobacteria	Gammaproteobacteria	Thiotrichales	Piscirickettsiaceae		0.000800109	0	0.000413283	0
Bacteria	Proteobacteria	Gammaproteobacteria	Xanthomonadales	Sinobacteraceae		0.0109751	0.000614807	0.00317002	0.000503894
Bacteria	Proteobacteria	Gammaproteobacteria	Xanthomonadales	Xanthomonadaceae	Other	0	0.000269652	0	0.000186001
Bacteria	Proteobacteria	Gammaproteobacteria	Xanthomonadales	Xanthomonadaceae		1.50964e-05	0.00293022	0.000286119	0.000676368
Bacteria	Proteobacteria	Gammaproteobacteria	Xanthomonadales	Xanthomonadaceae	Dokdonella	0	0.00304887	0.000254328	0.000236729
Bacteria	Proteobacteria	Gammaproteobacteria	Xanthomonadales	Xanthomonadaceae	Luteibacter	0	0	0.000108998	0.000142037
Bacteria	Proteobacteria	Gammaproteobacteria	Xanthomonadales	Xanthomonadaceae	Pseudoxanthomonas	0	0.00225789	0.000594946	2.36729e-05
Bacteria	Proteobacteria	Gammaproteobacteria	Xanthomonadales	Xanthomonadaceae	Rhodanobacter	0	0	0.000395117	0
Bacteria	Proteobacteria	Gammaproteobacteria	Xanthomonadales	Xanthomonadaceae	Stenotrophomonas	1.50964e-05	0.012289	0	0.002905
Bacteria	TM7	TM7-1				0	4.67397e-05	0.00120806	5.74913e-05
Bacteria	TM7	TM7-3				0	0.000133028	0	5.74913e-05
Bacteria	TM7	TM7-3	EW055			0	0	0.000349701	0.000253638
Bacteria	Verrucomicrobia	Verrucomicrobiae	Verrucomicrobiales	Verrucomicrobiaceae		0	9.34794e-05	0	0.000209674
Bacteria	Verrucomicrobia	Verrucomicrobiae	Verrucomicrobiales	Verrucomicrobiaceae	Luteolibacter	0	0	0	4.05821e-05
Bacteria	Verrucomicrobia	Verrucomicrobiae	Verrucomicrobiales	Verrucomicrobiaceae	Prosthecobacter	0	0	0	8.4546e-05
Bacteria	Verrucomicrobia	[Pedosphaerae]	[Pedosphaerales]			0.00967679	0.000506946	0	0
Bacteria	Verrucomicrobia	[Pedosphaerae]	[Pedosphaerales]	Ellin515		0.00889177	0	0	0
Bacteria	Verrucomicrobia	[Spartobacteria]	[Chthoniobacterales]	[Chthoniobacteraceae]	Chthoniobacter	0	0	0.000454157	0
Bacteria	Verrucomicrobia	[Spartobacteria]	[Chthoniobacterales]	[Chthoniobacteraceae]	DA101	0	0.000302011	0	0
Bacteria	[Thermi]	Deinococci	Deinococcales	Deinococcaceae	Deinococcus	0	0	0.0010491	0
Bacteria	[Thermi]	Deinococci	Deinococcales	Trueperaceae	Truepera	0	0.0015496	0.000504115	0
