# Supplementary material for: First insight into microbiome profile of fungivorous thrips Hoplothrips carpathicus (Insecta: Thysanoptera) at different developmental stages: molecular evidence of Wolbachia endosymbiosis
Source: Sci Rep. 2018 Sep 26;8:14376. doi: 10.1038/s41598-018-32747-x (PMC6158184; doi:10.1038/s41598-018-32747-x)
Supplement: Supplementary file 5 — Supplementary Fig. S3 [file 41598_2018_32747_MOESM5_ESM.zip]

Archive with 5 entries (4 files):
- Supplementary_Figure_S2/
- Supplementary_Figure_S2/Supplementary-Figure-S2-Im-resubmission.html
- Supplementary_Figure_S2/Supplementary-Figure-S2-L1-resubmission.html
- Supplementary_Figure_S2/Supplementary-Figure-S2-L2-resubmission.html
- Supplementary_Figure_S2/Supplementary-Figure-S2-P-resubmission.html
